# Supplementary material for: Highly Efficient Blue Thermally Activated Delayed Fluorescence Emitters Based on Multi-Donor Modified Oxygen-Bridged Boron Acceptor
Source: Molecules. 2022 Jun 23;27(13):4048. doi: 10.3390/molecules27134048 (PMC9268263; doi:10.3390/molecules27134048)
Supplement: Supplementary file 1 [file molecules-27-04048-s001.zip]

Archive with 1 entries (1 files):
- molecules-1782049-supplementary.pdf
